# Supplementary material for: The Impact of the COVID-19 Pandemic and Socioeconomic Deprivation on Admissions to the Emergency Department for Psychiatric Illness: An Observational Study in a Province of Southern Italy
Source: Life (Basel). 2023 Apr 3;13(4):943. doi: 10.3390/life13040943 (PMC10143488; doi:10.3390/life13040943)
Supplement: Supplementary file 1 [file life-13-00943-s001.zip]

Archive with 1 entries (1 files):
- life-2313075-supplementary.pdf
